# Supplementary material for: Assessment of hepatic function, perfusion and parenchyma attenuation with indocyanine green, ultrasound and computed tomography in a healthy rat model: Preliminary determination of baseline parameters in a healthy liver
Source: PLoS One. 2021 Dec 17;16(12):e0261447. doi: 10.1371/journal.pone.0261447 (PMC8682902; doi:10.1371/journal.pone.0261447)
Supplement: S1 Table — Detailed description of each of the values per week. (XLSX) [file pone.0261447.s001.xlsx]

## Sheet: Hoja1
Date	ID	Total proteins (g/dL)	Mean (g/dL)	DS (g/dL)	Median	Albúmin (g/dL)	Mean (g/dL)	DS (g/dL)	Median	Globulins (g/dL)	Mean (g/dL)	DS (g/dL)	Median	ALP (UI/L)	Mean(UI/L)	DS (UI/L)	Median	GGT (UI/L)	Mean(UI/L)	DS (UI/L)	Median	AST (UI/L)	Mean(UI/L)	DS (UI/L)	Median	ALT (UI/L)	Mean(UI/L)	DS (UI/L)	Median	Urea (mg/dL)	Mean (mg/dL)	DS (mg/dL)	Median	Bilirrubin (mg/dL)	Mean (mg/dL)	DS (mg/dL)	Median	Bile acids (µmol/L)	Mean (µmol/L)	DS (µmol/L)	Media	PON1 (IU/mL)	Median (IU/mL)	DS (IU/mL)	Median	Prothormbin time (seg)	Mean(seg)	DS TP (seg)	Median
Week 1	1	5.06				2.46				2.6				378				0.1				57.4				45.9				34.7				2.01				45.31				3.48				Insufficient sample
	2	4.63				2.26				2.37				426.3				0.1				65.1				35.7				28.9				1.5				0.12				0.09				Insufficient sample
	3	4.82				2.15				2.67				406.9				0.1				80.4				36.9				34.5				2.86				15.57				0.09				Insufficient sample
	4	4.58	4.57833	0.39362	4.63	1.82	1.88167	0.515147	2.15	2.76	2.69667	0.204124	2.67	283.4	337.05	91.1209	406.9	0.1	0.1	1.52024e-17	0.1	64.3	62.6833	10.1846	65.1	42.2	36.6167	6.82771	36.9	30.3	30.7333	3.14303	30.3	0.81	1.73833	0.707203	1.5	44.13	23.88	18.3506	15.57	3.1	2.00167	1.51512	0.09	9	41.5667	29.4472	9
	5	4.49				1.52				2.97				345.7				0.1				58.5				26.9				27.3				1.29				27.28				2.63				49.1
	6	3.89				1.08				2.81				182				0.1				50.4				32.1				28.7				1.96				10.87				2.62				66.6
Week 2	1	5.51				2.23				3.28				#REF!				0.1				61.6				31.4				33.9				0.78				14.33				3.09				90.1
	2	5.28				1.79				3.49				#REF!				0.1				55.4				40.5				34				0.84				33.29				2.95				77.6
	3	5.02				1.73				3.29				#REF!				0.1				48.8				33.3				31				1.42				55.56				2.88				67.1
	4	4.71				-0.07				4.78				#REF!				0.1				44.1				30.1				32.2				1.45				18.97				2.92				72.2
	5	4.24				0.31				3.93				#REF!				0.1				48				33				30.3				0.63				68.2				2.46				76
	6	4.79	4.925	0.449655	4.905	0.12	1.01833	1.00631	1.02	4.67	3.90667	0.677131	3.71	#REF!	#REF!	#REF!	#REF!	0.1	0.1	1.52024e-17	0.1	52.3	51.7	6.19548	50.55	37.2	34.25	3.8878	33.15	32.1	32.25	1.49499	32.15	0.83	0.99	0.35567898	0.835	58.05	41.4	22.3501	44.425	2.79	2.84833	0.214048	2.9	62.8	74.3	9.50705	74.1
Week 3	1	5.45				2.71				2.74				#REF!				0.1				67.1				37.9				37.5				0.73				15.77				3.54				19.8
	2	4.59				2.18				2.41				#REF!				0.1				55.1				34.3				29				1.28				25.35				2.89				17.5
	3	4.43				2.17				2.26				#REF!				0.1				50.8				33.9				28.6				1.14				20.2				2.82				20.2
	4	4.62				2.24				2.38				#REF!				0.1				48.8				35.7				31				1.27				22.08				3.11				18.7
	5	4.88				2.2				2.68				#REF!				0.1				53.1				42.9				26.2				1.96				37.8				3.24				20.1
	6	5.06	4.83833	0.374455	4.75	2.41	2.31833	0.211227	2.22	2.65	2.52	0.195038	2.53	#REF!	#REF!	#REF!	#REF!	0.1	0.1	1.52024e-17	0.1	54.6	54.9167	6.42228	53.85	41.9	37.7667	3.86506	36.8	29.9	30.3667	3.84326	29.45	0.7	1.18	0.460652	1.205	25.83	24.505	7.48252	23.715	3.1	3.11667	0.258509	3.105	16.7	18.8333	1.46652	19.25
Week 4	1	4.87				2.22				2.65				#REF!				0.1				49.9				29.9				37				1.06				41.72				2.81				17.8
	2	4.61				1.97				2.64				#REF!				1				45.3				26.4				27.9				1.69				12.83				2.62				17.6
	3	4.83				2.28				2.55				#REF!				0.9				44.8				31				29.8				1.58				22.05				3.5				18.9
	4	4.21				2.02				2.19				#REF!				0.4				41.2				30.3				29				1.08				23.02				2.7				19.6
	5	4.49				2.03				2.46				#REF!				1.9				41.1				37.5				26.1				1.61				36.19				2.77				16.1
	6	4.52	4.58833	0.24318	4.565	2.15	2.11167	0.123841	2.09	2.37	2.47667	0.176597	2.505	#REF!	#REF!	#REF!	#REF!	0.8	0.85	0.61563	0.85	44.7	44.5	3.23666	44.75	33.4	31.4167	3.73707	30.65	27.9	29.6167	3.82592	28.45	0.83	1.30833	0.361409	1.33	20.07	25.98	10.8079	22.535	2.97	2.895	0.318795	2.79	16.4	17.7333	1.3648	17.7
