# Supplementary material for: Assessment of hepatic function, perfusion and parenchyma attenuation with indocyanine green, ultrasound and computed tomography in a healthy rat model: Preliminary determination of baseline parameters in a healthy liver
Source: PLoS One. 2021 Dec 17;16(12):e0261447. doi: 10.1371/journal.pone.0261447 (PMC8682902; doi:10.1371/journal.pone.0261447)
Supplement: S2 Table — Detailed description of each results per rat. (XLSX) [file pone.0261447.s002.xlsx]

## Sheet: Hoja1
	LIVER
RATS	Portal PSV (mm2/s)	Portal area (mm2)	HA PSV (mm2/s)	HA EDV (mm2/s)	HA IVT (mm/s)	HA RI (mm2/s)	A/P ratio	PCI (mm2/s)
1	131.246	3.08729	864.365	424.333	110.026	0.519043	6.64423	0.0237866
2	160.995	3.602	687.467	266.294	82.37	0.587293	4.38869	0.024637
3	148.602	3.53375	643.688	309.934	79.0579	0.514639	4.44419	0.0237183
4	176.198	2.67125	627.484	262.628	73.0588	0.573287	3.84367	0.0158894
5	130.551	3.11667	580.997	232.945	60.0894	0.617127	4.63833	0.0259794
6	156.746	4.48333	755.47	304.785	84.2347	0.607322	4.97524	0.0293367
MEAN	150.723	3.41572	693.245	300.153	81.4728	0.569785	4.82239	0.0238912
	KIDNEY							WEIGHTS
RATS	LRAD (mm)	MAXIMUX SPEED	MINIMUN SPEED	Renal IVT (mm/s)	HR (bpm	FLOW		RATS	SEM.1	SEM.2	SEM.3	SEM.4
1	0.912083	876.701	175.631	64.3663	331.5	14.073		1	390.7	390.3	406.7	418.2
2	0.895	789.17	169.736	71.0437	303.125	13.2694		2	369	367.3	376	385.3
3	0.809167	715.322	187.858	67.2131	321.083	11.0123		3	367.4	372.2	392	408.5
4	0.845333	620.43	188.473	68.9079	316.708	12.0726		4	328.1	340	355.9	372
5	0.915625	678.221	196.611	63.5896	362.125	15.1823		5	355.2	359.5	370.2	383.2
6	0.901667	924.238	193.737	72.0083	351.5	16.2794		6	413.7	427.2	435.9	454.4
MEAN	0.879812	767.347	185.341	67.8548	331.007	13.6482		MEAN	370.683	376.083	389.45	403.6
