# Supplementary material for: Assessment of hepatic function, perfusion and parenchyma attenuation with indocyanine green, ultrasound and computed tomography in a healthy rat model: Preliminary determination of baseline parameters in a healthy liver
Source: PLoS One. 2021 Dec 17;16(12):e0261447. doi: 10.1371/journal.pone.0261447 (PMC8682902; doi:10.1371/journal.pone.0261447)
Supplement: S3 Table — Detailed description of each VOI values at 0, 50, 100 and 120 minutes according to attenuation coefficient and hepatic volume. (XLSX) [file pone.0261447.s003.xlsx]

## Sheet: Hoja1
# Stats for Study: Unknown	Generated on: Wed May 20 18:03:50 2020
	VOI	RAT 1	MEDIAN	MEAN	SD	Min	Max	Cm3	Voxels
	0	RAT 1	126926	111.422	1738.6	0	666311	25.96	13293684
	1	RAT 1	129643	125.535	615474	50	666311	22.2	11371400
	2	RAT 1	131962	133.641	184328	100	656667	19.11	9787588
	3	RAT 1	133366	149.848	141311	120	525193	17.37	8898260
	VOI	RAT 2	MEDIAN	MEAN	SD	Min	Max	Cm3	Voxels
	0	RAT 2	124943	106.976	1885.07	0	369518	21.74	11135198
	1	RAT 2	128.3	122.511	771346	50	369518	18.12	9280812
	2	RAT 2	131779	133.871	202039	100	317179	14.7	7526420			Average attenuation coefficient (MEAN)	Hepatic average volume (MEAN)
	3	RAT 2	133335	146.256	159372	120	317179	13.29	6807762			113.512	21.0867
	VOI	RAT 3	MEDIAN	MEAN	SD	Min	Max	Cm3	Voxels			129.187	17.5833
	0	RAT 3	125340	108.76	1795.70	0	496.18	24.47	11245167			141.471	14.8783
	1	RAT 3	129.30	123.31	767.46	50	496.18	19.42	9787868			150.817	13.6883
	2	RAT 3	133.74	135.81	199.09	100	479.59	17.88	8899368
	3	RAT 3	135.57	147.56	154.32	120	479.59	16.29	8769667
	VOI	RAT 4	MEDIAN	MEAN	SD	Min	Max	Cm3	Voxels
	0	RAT 4	136.053	120.291	1738.6	0	522.983	19.71	10614052
	1	RAT 4	140.324	135.663	615474	50	522.983	16.84	9068695
	2	RAT 4	143.993	148.276	184328	100	522.983	14.08	7580961
	3	RAT 4	145.066	155.585	141311	120	522.983	13.26	7142102
	VOI	RAT 5	MEDIAN	MEAN	SD	Min	Max	Cm3	Voxels
	0	RAT 5	133.62	118.116	1885.07	0	524.444	17.78	9577488
	1	RAT 5	138.651	134.313	771346	50	524.444	15.03	8097561
	2	RAT 5	142.864	147.496	202039	100	524.444	12.43	6695326
	3	RAT 5	144.072	152.899	159372	120	524.444	11.66	6285647
	VOI	RAT 6	MEDIAN	MEAN	SD	Min	Max	Cm3	Voxels
	0	RAT 6	130.576	115.509	1795.70	0	522.827	16.86	9080072
	1	RAT 6	138.399	133.792	767.46	50	522.827	13.89	7483727
	2	RAT 6	144.405	149.733	199.09	100	522.827	11.07	5963757
	3	RAT 6	146.015	152.756	154.32	120	522.827	10.26	5530687
